# Supplementary material for: Factors determining the dorsal coloration pattern of aposematic salamanders
Source: Sci Rep. 2022 Oct 12;12:17090. doi: 10.1038/s41598-022-19466-0 (PMC9556531; doi:10.1038/s41598-022-19466-0)
Supplement: Supplementary file 2 — Supplementary Information 2. [file 41598_2022_19466_MOESM2_ESM.xlsx]

## Sheet: Sheet1
id_site	Sex	Individual Total Lenght	Head width	Anterior limb lenght	Tale width	Average earthworm numer	Temperature °C	Altitude	Precipitations	ndvi	Forest	lat	long	Percentage of yellow	hue	sat	val	Number of predators per site
CO3	f	17.4	2	3.07	1.65	2	8.44	953	1563	4997	1	45.82	9.18	0.051479	0.103389	0.786116	0.638395	3
CO3	f	15.59	1.53	2.43	1.7	2	8.44	953	1563	4997	1	45.82	9.18	0.0889298	0.117529	0.748274	0.719267	3
CO3	m	13.5	1.35	2.14	1.36	2	8.44	953	1563	4997	1	45.82	9.18	0.110257	0.114895	0.798512	0.656459	3
CO3	f	13.26	1.18	2.23	1.35	2	8.44	953	1563	4997	1	45.82	9.18	0.0912063	0.114455	0.762949	0.741533	3
CO3	f	15.75	1.52	2.84	1.63	2	8.44	953	1563	4997	1	45.82	9.18	0.00215346	0.106096	0.439019	0.402693	3
CO3	f	18.33	1.76	2.83	1.93	2	8.44	953	1563	4997	1	45.82	9.18	0.0192417	0.095664	0.704856	0.736659	3
CO3	m	16.79	1.74	2.41	1.83	2	8.44	953	1563	4997	1	45.82	9.18	0.0681173	0.09825	0.623012	0.668085	3
CO3	m	15.85	1.58	2.75	1.63	2	8.44	953	1563	4997	1	45.82	9.18	0.115848	0.117458	0.760327	0.887008	3
CO3	f	20.72	1.94	3.19	2.15	2	8.44	953	1563	4997	1	45.82	9.18	0.31868	0.0970835	0.844109	0.715231	3
CO3	f	19.67	1.82	3.02	1.93	2	8.44	953	1563	4997	1	45.82	9.18	0.486803	0.102117	0.872622	0.750526	3
CO4	m	18.4	1.67	2.65	1.47	2	7.54	930	1716	4722.03	0.28	45.83	9.18	0.088238	0.108088	0.810914	0.692183	3
CO4	f	18.37	1.82	3.02	1.67	2	7.54	930	1716	4722.03	0.28	45.83	9.18	0.0722292	0.113693	0.840497	0.732307	3
CO4	f	19.39	1.76	3.36	2.07	2	7.54	930	1716	4722.03	0.28	45.83	9.18	0.147748	0.114788	0.860161	0.592934	3
CO4	m	20.03	2.06	3.61	2.03	2	7.54	930	1716	4722.03	0.28	45.83	9.18	0.101157	0.114576	0.776205	0.485528	3
CO4	m	18.31	1.46	3.15	1.73	2	7.54	930	1716	4722.03	0.28	45.83	9.18	0.116346	0.110968	0.814086	0.63769	3
CO4	m	19.3	1.8	3.35	1.7	2	7.54	930	1716	4722.03	0.28	45.83	9.18	0.075812	0.10993	0.853152	0.570558	3
CO4	f	17.63	1.76	3.03	1.73	2	7.54	930	1716	4722.03	0.28	45.83	9.18	0.0681661	0.111503	0.779225	0.529531	3
CO4	f	19.32	1.93	2.64	1.77	2	7.54	930	1716	4722.03	0.28	45.83	9.18	0.0579879	0.100448	0.474845	0.488073	3
CO4	f	17.23	1.9	3.23	1.67	2	7.54	930	1716	4722.03	0.28	45.83	9.18	0.158985	0.113896	0.657814	0.757048	3
CO4	m	19.48	1.73	3.49	1.92	2	7.54	930	1716	4722.03	0.28	45.83	9.18	0.646629	0.108252	0.792419	0.564071	3
CO4	m	17.7	1.75	3.43	1.8	2	7.54	930	1716	4722.03	0.28	45.83	9.18	0.0712149	0.118337	0.701174	0.504125	3
CO4	f	16.03	1.61	2.72	1.64	2	7.54	930	1716	4722.03	0.28	45.83	9.18	0.489564	0.101652	0.633533	0.605413	3
CO4	m	15.58	1.56	2.07	1.3	2	7.54	930	1716	4722.03	0.28	45.83	9.18	0.0153321	0.117491	0.561751	0.564128	3
CO4	m	11.5	1.13	2.03	1.03	2	7.54	930	1716	4722.03	0.28	45.83	9.18	0.157822	0.122905	0.863157	0.598062	3
CO4	m	15.42	1.33	2.52	1.44	2	7.54	930	1716	4722.03	0.28	45.83	9.18	0.0803469	0.11153	0.766116	0.515944	3
CO4	m	11.25	1.11	2.08	0.95	2	7.54	930	1716	4722.03	0.28	45.83	9.18	0.163935	0.120357	0.842607	0.66971	3
GIA	m	16.49	1.43	2.92	1.67	5	10.23	740	1295	4951.78	1	45.77	9.63	0.227954	0.114905	0.797101	0.840965	3
GIA	m	18.03	1.52	3.33	1.58	5	10.23	740	1295	4951.78	1	45.77	9.63	0.106867	0.12267	0.805665	0.676522	3
GIA	m	13.75	1.17	2.2	1.16	5	10.23	740	1295	4951.78	1	45.77	9.63	0.101329	0.118386	0.881754	0.619442	3
GIA	m	20.02	1.56	3.38	1.66	5	10.23	740	1295	4951.78	1	45.77	9.63	0.106856	0.110161	0.871898	0.702672	3
GIA	m	18.22	1.57	2.94	1.75	5	10.23	740	1295	4951.78	1	45.77	9.63	0.0559863	0.107367	0.868979	0.753152	3
GIA	g	5.67	0.62	1.14	0.51	5	10.23	740	1295	4951.78	1	45.77	9.63	0.217438	0.103327	0.869511	0.641292	3
GIA	m	19.52	1.6	3.1	1.68	5	10.23	740	1295	4951.78	1	45.77	9.63	0.0483867	0.12114	0.792507	0.522272	3
GIA	m	18.7	1.63	3.16	1.73	5	10.23	740	1295	4951.78	1	45.77	9.63	0.068765	0.113046	0.699399	0.554299	3
GIA	m	13.28	1.26	2.44	1.26	5	10.23	740	1295	4951.78	1	45.77	9.63	0.116498	0.118235	0.832783	0.487016	3
GIA	m	19.65	1.72	3.02	1.91	5	10.23	740	1295	4951.78	1	45.77	9.63	0.113716	0.112982	0.873074	0.704281	3
GIA	m	17.2	1.46	2.7	1.59	5	10.23	740	1295	4951.78	1	45.77	9.63	0.0836823	0.100044	0.839929	0.622565	3
GIA	m	15.98	1.44	2.77	1.28	5	10.23	740	1295	4951.78	1	45.77	9.63	0.0569958	0.115326	0.829335	0.641742	3
GIA	m	17.41	1.55	2.94	1.61	5	10.23	740	1295	4951.78	1	45.77	9.63	0.0919843	0.121289	0.84941	0.787434	3
GIA	m	15	1.37	2.53	1.26	5	10.23	740	1295	4951.78	1	45.77	9.63	0.0623801	0.105275	0.756432	0.477293	3
GIA	m	14.14	1.39	2.39	1.4	5	10.23	740	1295	4951.78	1	45.77	9.63	0.0921937	0.115258	0.884381	0.732034	3
GIA	m	14.02	1.21	2.39	1.35	5	10.23	740	1295	4951.78	1	45.77	9.63	0.509099	0.115537	0.87077	0.744491	3
GIA	m	15.93	1.35	2.64	1.44	5	10.23	740	1295	4951.78	1	45.77	9.63	0.0834524	0.115836	0.792201	0.689524	3
GIA	f	12.24	1.2	2.18	1.17	5	10.23	740	1295	4951.78	1	45.77	9.63	0.126862	0.108873	0.867557	0.661802	3
GIA	m	12.97	1.23	2.18	1.16	5	10.23	740	1295	4951.78	1	45.77	9.63	0.533607	0.107637	0.883388	0.683221	3
GIA	m	10.96	1.08	1.62	1.09	5	10.23	740	1295	4951.78	1	45.77	9.63	0.176977	0.106121	0.872687	0.581622	3
GIA	m	13.59	1.21	2.4	1.22	5	10.23	740	1295	4951.78	1	45.77	9.63	0.0404635	0.107448	0.694039	0.440685	3
GIA	f	14.56	1.41	2.6	1.44	5	10.23	740	1295	4951.78	1	45.77	9.63	0.0681239	0.116307	0.795976	0.574125	3
GIA	m	15.26	1.32	2.29	1.39	5	10.23	740	1295	4951.78	1	45.77	9.63	0.151265	0.111865	0.843879	0.642759	3
LEV	m	18.45	1.47	2.81	1.79	1	9.07	904	1359	4381.01	0.51	46.12	9.26	0.14856	0.110811	0.84756	0.575535	3
LEV	f	13.96	1.46	1.68	1.4	1	9.07	904	1359	4381.01	0.51	46.12	9.26	0.0872986	0.0965315	0.731273	0.435137	3
LEV	f	15.31	1.39	2.2	1.63	1	9.07	904	1359	4381.01	0.51	46.12	9.26	0.10085	0.100151	0.684201	0.428542	3
LEV	m	15.21	1.34	2.47	1.49	1	9.07	904	1359	4381.01	0.51	46.12	9.26	0.145942	0.111038	0.88029	0.615633	3
LEV	f	14.39	1.31	2.5	1.4	1	9.07	904	1359	4381.01	0.51	46.12	9.26	0.0806179	0.113939	0.834973	0.540953	3
LEV	m	13.61	1.25	1.94	1.34	1	9.07	904	1359	4381.01	0.51	46.12	9.26	0.0755995	0.110461	0.690637	0.534026	3
LEV	f	12.6	1.26	2.15	1.35	1	9.07	904	1359	4381.01	0.51	46.12	9.26	0.0959043	0.101675	0.435649	0.367506	3
LEV	m	12.13	1.11	2.22	1.09	1	9.07	904	1359	4381.01	0.51	46.12	9.26	0.0449345	0.105977	0.730739	0.473547	3
LEV	m	12.92	1.23	2.12	1.17	1	9.07	904	1359	4381.01	0.51	46.12	9.26	0.147225	0.12033	0.869795	0.564672	3
LEV	m	15.14	1.37	2.32	1.47	1	9.07	904	1359	4381.01	0.51	46.12	9.26	0.108901	0.109149	0.799305	0.494551	3
LEV	m	17.61	1.49	2.77	1.52	1	9.07	904	1359	4381.01	0.51	46.12	9.26	0.170982	0.106392	0.805382	0.503326	3
LEV	m	12.92	1.44	2.2	1.31	1	9.07	904	1359	4381.01	0.51	46.12	9.26	0.120408	0.119884	0.764456	0.598271	3
LEV	f	17.47	1.61	2.95	1.61	1	9.07	904	1359	4381.01	0.51	46.12	9.26	0.110995	0.11638	0.778583	0.486684	3
LEV	m	16.3	1.21	2.48	1.57	1	9.07	904	1359	4381.01	0.51	46.12	9.26	0.0874656	0.100722	0.812585	0.560987	3
LEV	m	11.95	1.15	1.69	1.23	1	9.07	904	1359	4381.01	0.51	46.12	9.26	0.188606	0.108758	0.747906	0.468165	3
LEV	m	14.68	1.33	2.09	1.37	1	9.07	904	1359	4381.01	0.51	46.12	9.26	0.0863716	0.10324	0.673298	0.443877	3
LEV	m	15.27	1.45	2.56	1.45	1	9.07	904	1359	4381.01	0.51	46.12	9.26	0.0727459	0.0973029	0.494458	0.353682	3
LEV	m	15.2	1.25	2.13	1.31	1	9.07	904	1359	4381.01	0.51	46.12	9.26	0.6152	0.118236	0.853864	0.632085	3
LEV	m	12.66	1.29	1.65	1.34	1	9.07	904	1359	4381.01	0.51	46.12	9.26	0.129879	0.11459	0.810913	0.63989	3
LEV	m	14.74	1.3	2.21	1.35	1	9.07	904	1359	4381.01	0.51	46.12	9.26	0.0581681	0.108822	0.754161	0.502621	3
LEV	m	18.12	1.61	2.59	1.73	1	9.07	904	1359	4381.01	0.51	46.12	9.26	0.010889	0.120352	0.675403	0.43742	3
LEV	g	11.12	1.07	2.01	1.01	1	9.07	904	1359	4381.01	0.51	46.12	9.26	0.260875	0.0990026	0.844965	0.564881	3
LEV	g	4.92	0.52	0.78	0.41	1	9.07	904	1359	4381.01	0.51	46.12	9.26	0.213346	0.103032	0.726227	0.519596	3
LEV	m	14.36	1.43	2.76	1.34	1	9.07	904	1359	4381.01	0.51	46.12	9.26	0.109371	0.107474	0.716336	0.488343	3
LEV	m	12.31	1.23	1.9	1.24	1	9.07	904	1359	4381.01	0.51	46.12	9.26	0.0655277	0.0911083	0.444934	0.330142	3
LEV	m	14.7	1.34	2.56	1.27	1	9.07	904	1359	4381.01	0.51	46.12	9.26	0.099252	0.0976408	0.756796	0.467458	3
LEV	g	7.5	0.9	1.26	0.79	1	9.07	904	1359	4381.01	0.51	46.12	9.26	0.22022	0.10467	0.859828	0.574129	3
LEV	f	11.06	1.13	1.98	1.04	1	9.07	904	1359	4381.01	0.51	46.12	9.26	0.792615	0.116456	0.838803	0.620773	3
LEV	g	9.11	0.9	1.41	0.82	1	9.07	904	1359	4381.01	0.51	46.12	9.26	0.204043	0.102514	0.867026	0.696594	3
LEV	g	9.07	0.85	1.5	0.87	1	9.07	904	1359	4381.01	0.51	46.12	9.26	0.230536	0.1177	0.852923	0.606124	3
LEV	m	10.96	0.93	1.63	1	1	9.07	904	1359	4381.01	0.51	46.12	9.26	0.161057	0.108252	0.818907	0.589534	3
LEV	g	8.63	0.88	1.28	0.84	1	9.07	904	1359	4381.01	0.51	46.12	9.26	0.175417	0.105848	0.689681	0.687075	3
LEV	g	7.95	0.81	1.35	0.77	1	9.07	904	1359	4381.01	0.51	46.12	9.26	0.210471	0.10491	0.810827	0.582957	3
LEV	g	7.72	0.83	1.27	0.75	1	9.07	904	1359	4381.01	0.51	46.12	9.26	0.184319	0.104819	0.744779	0.524937	3
LEV	m	10.87	1.08	1.78	0.99	1	9.07	904	1359	4381.01	0.51	46.12	9.26	0.19033	0.0459228	0.693286	0.432706	3
MAG	m	17.6	1.67	2.78	1.75	2	7.44	944	2003	4823	1	45.92	9.24	0.0931192	0.103247	0.661881	0.479684	3
MAG	m	17.67	1.56	3.06	1.76	2	7.44	944	2003	4823	1	45.92	9.24	0.133441	0.114764	0.796772	0.696436	3
MAG	m	20.71	1.74	3.52	2.12	2	7.44	944	2003	4823	1	45.92	9.24	0.150847	0.120632	0.845904	0.652409	3
MAG	f	19.03	1.99	3	2	2	7.44	944	2003	4823	1	45.92	9.24	0.116336	0.112825	0.799585	0.544267	3
MAG	f	19.21	1.68	3.49	1.97	2	7.44	944	2003	4823	1	45.92	9.24	0.0493724	0.113928	0.784704	0.439022	3
MAG	m	20	1.95	3.42	1.97	2	7.44	944	2003	4823	1	45.92	9.24	0.0810469	0.108353	0.736595	0.541541	3
MAG	f	22.29	2.1	3.95	2.2	2	7.44	944	2003	4823	1	45.92	9.24	0.0478375	0.10217	0.768687	0.529394	3
MAG	f	20.56	1.82	3.41	1.74	2	7.44	944	2003	4823	1	45.92	9.24	0.0702143	0.109909	0.714907	0.574956	3
MAG	f	18.71	1.94	3.23	1.81	2	7.44	944	2003	4823	1	45.92	9.24	0.107175	0.104179	0.67752	0.43625	3
MAG	m	17.91	1.54	3.32	1.66	2	7.44	944	2003	4823	1	45.92	9.24	0.0548124	0.104366	0.578346	0.538181	3
MAG	m	17.98	1.73	2.74	1.78	2	7.44	944	2003	4823	1	45.92	9.24	0.0691458	0.116646	0.488866	0.671448	3
MAG	m	17.2	1.53	3.13	1.68	2	7.44	944	2003	4823	1	45.92	9.24	0.125169	0.11679	0.818936	0.685544	3
MAG	m	18.84	1.82	3.37	1.97	2	7.44	944	2003	4823	1	45.92	9.24	0.12648	0.115271	0.790885	0.473373	3
MAG	m	17.64	1.82	3.19	1.74	2	7.44	944	2003	4823	1	45.92	9.24	0.0618028	0.114187	0.521375	0.639397	3
MAG	m	15.07	1.59	2.58	1.59	2	7.44	944	2003	4823	1	45.92	9.24	0.142852	0.111933	0.862798	0.591803	3
MAG	m	17.41	1.71	3.2	1.76	2	7.44	944	2003	4823	1	45.92	9.24	0.120063	0.116706	0.821693	0.655455	3
MAG	m	15.08	1.53	2.62	1.66	2	7.44	944	2003	4823	1	45.92	9.24	0.103296	0.11382	0.848175	0.689509	3
MAG	f	17.63	1.83	2.82	1.88	2	7.44	944	2003	4823	1	45.92	9.24	0.0487109	0.110505	0.72793	0.6467	3
MAG	m	16.93	1.35	3.05	1.64	2	7.44	944	2003	4823	1	45.92	9.24	0.0836175	0.120073	0.885143	0.823035	3
MAG	m	16.38	1.66	2.29	1.65	2	7.44	944	2003	4823	1	45.92	9.24	0.0451174	0.123394	0.726923	0.531683	3
MAG	m	17.84	1.65	3.16	1.73	2	7.44	944	2003	4823	1	45.92	9.24	0.0569634	0.0958549	0.772352	0.52697	3
MAG	f	12.39	1.25	2.39	1.2	2	7.44	944	2003	4823	1	45.92	9.24	0.14965	0.10904	0.823206	0.632003	3
MAG	m	16.14	1.56	2.82	1.7	2	7.44	944	2003	4823	1	45.92	9.24	0.0267381	0.097913	0.66451	0.469524	3
MAG	f	16.88	1.54	3.19	1.49	2	7.44	944	2003	4823	1	45.92	9.24	0.0768271	0.115596	0.822627	0.641982	3
MAG	m	13.12	1.35	2.28	1.34	2	7.44	944	2003	4823	1	45.92	9.24	0.122661	0.105494	0.799673	0.445264	3
MAG	m	17.17	1.58	2.93	1.71	2	7.44	944	2003	4823	1	45.92	9.24	0.0494741	0.109313	0.766725	0.51435	3
MAG	m	20.04	1.95	3.51	2.02	2	7.44	944	2003	4823	1	45.92	9.24	0.127039	0.109173	0.760209	0.575184	3
MAG	f	16.98	1.61	2.56	1.61	2	7.44	944	2003	4823	1	45.92	9.24	0.0956172	0.114955	0.74321	0.704892	3
MAG	m	15.92	1.43	2.87	1.63	2	7.44	944	2003	4823	1	45.92	9.24	0.114052	0.118889	0.785605	0.490957	3
MAG	m	18.51	1.55	2.92	1.93	2	7.44	944	2003	4823	1	45.92	9.24	0.0641613	0.112384	0.714612	0.630523	3
MAG	m	15.02	1.31	2.71	1.47	2	7.44	944	2003	4823	1	45.92	9.24	0.166961	0.113747	0.843073	0.627752	3
MAG	m	18.46	1.92	3.76	2.1	2	7.44	944	2003	4823	1	45.92	9.24	0.0326183	0.100708	0.646698	0.589439	3
MAG	m	14.02	1.38	2.62	1.36	2	7.44	944	2003	4823	1	45.92	9.24	0.6412	0.12401	0.815694	0.579217	3
BUL	f	21.02	2.26	2.91	2.69	6	12.32	324	1358	4506.8	0.63	45.75	9.29	0.116885	0.132658	0.755133	0.6051	4
BUL	f	19.97	2.16	3.43	2.11	6	12.32	324	1358	4506.8	0.63	45.75	9.29	0.0213385	0.145767	0.685295	0.539002	4
BUL	m	20	1.92	3.45	2.09	6	12.32	324	1358	4506.8	0.63	45.75	9.29	0.121922	0.146096	0.704726	0.631494	4
BUL	f	22.72	2.38	3.69	2.36	6	12.32	324	1358	4506.8	0.63	45.75	9.29	0.193711	0.159902	0.547199	0.745492	4
BUL	m	20.45	2	3.65	2.09	6	12.32	324	1358	4506.8	0.63	45.75	9.29	0.0423821	0.132611	0.686667	0.656293	4
BUL	f	19.85	1.85	2.97	1.78	6	12.32	324	1358	4506.8	0.63	45.75	9.29	0.0551669	0.103497	0.823242	0.827689	4
BUL	f	21.65	1.97	3.26	2.23	6	12.32	324	1358	4506.8	0.63	45.75	9.29	0.180076	0.152566	0.705597	0.647372	4
BUL	f	18.6	1.71	2.87	1.94	6	12.32	324	1358	4506.8	0.63	45.75	9.29	0.0403733	0.132907	0.6623	0.658401	4
BUL	f	18.02	1.89	3.29	2.16	6	12.32	324	1358	4506.8	0.63	45.75	9.29	0.0304447	0.1345	0.618765	0.467799	4
BUL	m	16.95	1.54	3.17	1.85	6	12.32	324	1358	4506.8	0.63	45.75	9.29	0.0726893	0.12318	0.804051	0.807024	4
BUL	f	16.24	1.56	2.38	1.76	6	12.32	324	1358	4506.8	0.63	45.75	9.29	0.0419208	0.133458	0.682325	0.70318	4
BUL	m	14.21	1.51	2.12	1.74	6	12.32	324	1358	4506.8	0.63	45.75	9.29	0.0672794	0.127614	0.790071	0.794304	4
BUL	m	15.5	1.48	2.52	1.62	6	12.32	324	1358	4506.8	0.63	45.75	9.29	0.04858	0.150103	0.63148	0.571427	4
BUL	f	16.03	1.55	2.6	1.76	6	12.32	324	1358	4506.8	0.63	45.75	9.29	0.0528221	0.134346	0.78881	0.805911	4
BUL	f	18.91	1.6	2.43	1.88	6	12.32	324	1358	4506.8	0.63	45.75	9.29	0.0483873	0.142314	0.705572	0.676908	4
BUL	m	16.81	1.58	2.71	1.67	6	12.32	324	1358	4506.8	0.63	45.75	9.29	0.116408	0.138817	0.794107	0.868744	4
BUL	f	16.93	1.7	2.33	1.72	6	12.32	324	1358	4506.8	0.63	45.75	9.29	0.0332229	0.13625	0.738021	0.634121	4
BUL	m	10.75	1.2	1.52	1.12	6	12.32	324	1358	4506.8	0.63	45.75	9.29	0.49803	0.131453	0.811923	0.624353	4
BUL	f	15.91	1.46	2.15	1.6	6	12.32	324	1358	4506.8	0.63	45.75	9.29	0.0444613	0.148727	0.706843	0.537861	4
BUL	f	11.6	1.25	2.39	1.39	6	12.32	324	1358	4506.8	0.63	45.75	9.29	0.111996	0.130111	0.73528	0.773403	4
BUL	m	14.18	1.56	2.79	1.95	6	12.32	324	1358	4506.8	0.63	45.75	9.29	0.384401	0.146898	0.796809	0.603789	4
BUL	f	17.39	1.87	2.57	1.93	4	12.32	324	1358	4506.8	0.63	45.75	9.29	0.318186	0.145563	0.736077	0.719372	4
BUL	m	16.15	1.25	3.19	1.51	4	12.32	324	1358	4506.8	0.63	45.75	9.29	0.458428	0.121473	0.7526	0.737697	4
BUL	m	14.66	1.33	2.53	1.47	4	12.32	324	1358	4506.8	0.63	45.75	9.29	0.00629763	0.111938	0.435094	0.350949	4
BUL	m	18.41	1.93	3.1	2	4	12.32	324	1358	4506.8	0.63	45.75	9.29	0.0153384	0.155859	0.448149	0.405278	4
BUL	f	21.78	2.23	3.41	2.34	4	12.32	324	1358	4506.8	0.63	45.75	9.29	0.0317696	0.143662	0.677894	0.694467	4
BUL	f	19.35	2.01	3.43	1.92	4	12.32	324	1358	4506.8	0.63	45.75	9.29	0.309566	0.128385	0.832822	0.823017	4
CRE	f	18.72	2.06	3.05	1.77	4	12.11	366	1426	4588	0.2	45.74	9.3	0.0861885	0.158038	0.799203	0.58894	4
CRE	f	20.75	2.17	2.27	2.45	3	12.11	366	1426	4588	0.2	45.74	9.3	0.0475726	0.142902	0.724127	0.637192	4
CRE	f	19.43	1.81	2.96	2.06	3	12.11	366	1426	4588	0.2	45.74	9.3	0.0698678	0.121141	0.853678	0.881463	4
CRE	f	19.73	1.9	3.17	2.01	3	12.11	366	1426	4588	0.2	45.74	9.3	0.0768706	0.140272	0.847322	0.745803	4
CRE	f	18.09	1.67	3.03	1.9	3	12.11	366	1426	4588	0.2	45.74	9.3	0.107894	0.128858	0.832171	0.682589	4
CRE	m	14.18	1.44	2.62	1.34	3	12.11	366	1426	4588	0.2	45.74	9.3	0.334625	0.158642	0.572433	0.758169	4
CRE	f	18.5	1.8	2.53	1.83	3	12.11	366	1426	4588	0.2	45.74	9.3	0.0587228	0.137099	0.716968	0.766334	4
CRE	m	18.65	1.42	3.72	1.59	3	12.11	366	1426	4588	0.2	45.74	9.3	0.0415576	0.153916	0.766914	0.500058	4
CRE	f	16.43	1.63	2.95	1.74	3	12.11	366	1426	4588	0.2	45.74	9.3	0.637689	0.152499	0.754069	0.673213	4
CRE	m	15.27	1.29	2.33	1.48	3	12.11	366	1426	4588	0.2	45.74	9.3	0.432645	0.156535	0.780187	0.469665	4
BG6	f	18.03	1.8	2.82	1.81	7	12.34	305	1362	4703.96	0.58	45.75	9.29	0.0708761	0.133173	0.848296	0.842883	4
BG6	f	16.4	1.65	2.63	1.66	7	12.34	305	1362	4703.96	0.58	45.75	9.29	0.041486	0.12263	0.866887	0.853297	4
BG6	f	19.08	1.79	3.66	1.99	7	12.34	305	1362	4703.96	0.58	45.75	9.29	0.0890177	0.117657	0.823335	0.833505	4
BG6	f	19.71	1.8	3.23	1.85	7	12.34	305	1362	4703.96	0.58	45.75	9.29	0.0357592	0.129998	0.748278	0.963041	4
BG6	f	15.35	1.7	2.29	1.41	7	12.34	305	1362	4703.96	0.58	45.75	9.29	0.076277	0.105147	0.855411	0.826582	4
BG6	f	15.38	1.54	2.71	1.79	7	12.34	305	1362	4703.96	0.58	45.75	9.29	0.125977	0.120098	0.750516	0.875195	4
BG6	f	17.31	1.78	3.18	1.92	7	12.34	305	1362	4703.96	0.58	45.75	9.29	0.0382856	0.137053	0.812804	0.798062	4
BG6	f	15.89	1.61	3.01	1.66	7	12.34	305	1362	4703.96	0.58	45.75	9.29	0.102964	0.118357	0.808535	0.81186	4
BG6	f	12.87	1.26	2.36	1.27	7	12.34	305	1362	4703.96	0.58	45.75	9.29	0.371257	0.127494	0.837901	0.680006	4
BG6	f	13.44	1.48	2.26	1.42	7	12.34	305	1362	4703.96	0.58	45.75	9.29	0.270206	0.133013	0.785725	0.666344	4
BG6	m	18.42	1.58	2.96	1.75	7	12.34	305	1362	4703.96	0.58	45.75	9.29	0.279745	0.131026	0.796124	0.746119	4
BG6	f	17.54	1.59	2.88	1.86	7	12.34	305	1362	4703.96	0.58	45.75	9.29	0.0787128	0.134988	0.750698	0.724409	4
BG6	f	14.92	1.3	2.43	1.46	7	12.34	305	1362	4703.96	0.58	45.75	9.29	0.283456	0.118931	0.805381	0.773363	4
BG6	f	16.55	1.59	2.41	1.59	7	12.34	305	1362	4703.96	0.58	45.75	9.29	0.436468	0.111085	0.821313	0.832017	4
BG6	m	15.6	1.35	2.46	1.37	7	12.34	305	1362	4703.96	0.58	45.75	9.29	0.0743619	0.127392	0.793274	0.86386	4
BG6	m	12.13	1.15	2.03	1.23	7	12.34	305	1362	4703.96	0.58	45.75	9.29	0.497149	0.118269	0.807961	0.818772	4
BG6	f	13.04	1.22	1.62	1.29	7	12.34	305	1362	4703.96	0.58	45.75	9.29	0.307162	0.122027	0.750371	0.947545	4
BG6	m	19.6	1.71	3.3	2.06	7	12.34	305	1362	4703.96	0.58	45.75	9.29	0.428123	0.135813	0.821482	0.835905	4
BG6	m	20.28	1.86	3.26	2	7	12.34	305	1362	4703.96	0.58	45.75	9.29	0.198977	0.145365	0.832443	0.913941	4
BG6	f	17.37	1.6	2.54	1.75	7	12.34	305	1362	4703.96	0.58	45.75	9.29	0.0552813	0.116182	0.725042	0.794085	4
BG8	m	19.26	1.8	3.25	1.84	9	12.55	279	1232	4776.26	0.33	45.7	9.24	0.0508291	0.14502	0.741808	0.550369	4
BG8	f	19.79	2.02	2.98	2.07	9	12.55	279	1232	4776.26	0.33	45.7	9.24	0.0159409	0.110068	0.553241	0.558616	4
BG8	f	17.81	1.97	3.25	2.03	9	12.55	279	1232	4776.26	0.33	45.7	9.24	0.048326	0.134293	0.811556	0.785967	4
BG8	f	20.6	1.86	3.25	1.96	9	12.55	279	1232	4776.26	0.33	45.7	9.24	0.0302119	0.12535	0.83205	0.956773	4
BG8	f	17.87	1.72	2.65	1.82	9	12.55	279	1232	4776.26	0.33	45.7	9.24	0.0750374	0.128068	0.790314	0.847484	4
BG8	f	15.01	1.72	2.67	1.66	9	12.55	279	1232	4776.26	0.33	45.7	9.24	0.21733	0.140283	0.784768	0.983075	4
BG8	m	17.56	1.82	2.66	1.63	9	12.55	279	1232	4776.26	0.33	45.7	9.24	0.0494871	0.114847	0.718666	0.61153	4
BG8	f	20.82	2.22	3.22	2.07	9	12.55	279	1232	4776.26	0.33	45.7	9.24	0.031549	0.161805	0.910969	0.997251	4
BG8	m	19.87	1.7	3.54	1.92	9	12.55	279	1232	4776.26	0.33	45.7	9.24	0.0478979	0.147826	0.809708	0.952933	4
BG8	m	13.47	1.46	2.17	1.27	9	12.55	279	1232	4776.26	0.33	45.7	9.24	0.162683	0.133476	0.828046	0.931838	4
BG8	m	18.79	1.63	3.13	1.76	9	12.55	279	1232	4776.26	0.33	45.7	9.24	0.0989827	0.15473	0.901028	0.997151	4
BG8	f	17.99	1.8	2.88	1.84	9	12.55	279	1232	4776.26	0.33	45.7	9.24	0.0695539	0.148067	0.837653	0.986368	4
BG8	m	18.38	1.85	3.15	1.87	9	12.55	279	1232	4776.26	0.33	45.7	9.24	0.0869313	0.163429	0.941371	0.998719	4
BG8	m	11.24	1.22	1.77	1.25	9	12.55	279	1232	4776.26	0.33	45.7	9.24	0.0916883	0.129133	0.708536	0.739401	4
BG8	g	7.41	0.79	1.38	0.87	9	12.55	279	1232	4776.26	0.33	45.7	9.24	0.0819451	0.12689	0.755731	0.624684	4
BG8	m	10.45	1.28	1.84	1.22	9	12.55	279	1232	4776.26	0.33	45.7	9.24	0.0709256	0.142392	0.81278	0.976292	4
BG8	f	18.22	1.89	2.86	1.79	9	12.55	279	1232	4776.26	0.33	45.7	9.24	0.098771	0.121382	0.824201	0.965407	4
OLG	m	18.88	1.67	2.93	1.68	6	12.15	377	1320	5067.3	1	45.74	9.17	0.0884973	0.115777	0.772305	0.715456	4
OLG	m	15.75	1.3	2.77	1.56	6	12.15	377	1320	5067.3	1	45.74	9.17	0.124119	0.116377	0.870288	0.607588	4
OLG	m	16.63	1.41	2.81	1.64	6	12.15	377	1320	5067.3	1	45.74	9.17	0.0967026	0.127362	0.859472	0.655974	4
OLG	m	17.79	1.45	2.62	1.61	6	12.15	377	1320	5067.3	1	45.74	9.17	0.13272	0.114611	0.871163	0.631595	4
OLG	m	18.31	1.73	3.35	1.9	6	12.15	377	1320	5067.3	1	45.74	9.17	0.10406	0.111075	0.875676	0.677684	4
OLG	m	17.76	1.66	3.11	1.78	6	12.15	377	1320	5067.3	1	45.74	9.17	0.0927314	0.119102	0.869916	0.699989	4
OLG	m	17.08	1.47	2.78	1.78	6	12.15	377	1320	5067.3	1	45.74	9.17	0.103808	0.120641	0.896443	0.663832	4
OLG	m	16.32	1.51	2.64	1.59	6	12.15	377	1320	5067.3	1	45.74	9.17	0.064224	0.124549	0.867866	0.674988	4
OLG	f	17.55	1.56	2.79	1.69	6	12.15	377	1320	5067.3	1	45.74	9.17	0.0788052	0.12118	0.842104	0.620664	4
OLG	m	18.89	1.84	2.93	1.82	6	12.15	377	1320	5067.3	1	45.74	9.17	0.0875964	0.124678	0.867412	0.637589	4
OLG	f	18.96	1.68	3.64	1.8	6	12.15	377	1320	5067.3	1	45.74	9.17	0.0988329	0.11991	0.877499	0.73721	4
OLG	m	18.14	1.67	3.17	1.82	6	12.15	377	1320	5067.3	1	45.74	9.17	0.121585	0.117708	0.85742	0.637008	4
OLG	m	20.59	1.8	3.47	1.99	6	12.15	377	1320	5067.3	1	45.74	9.17	0.0966765	0.116668	0.847705	0.656874	4
OLG	m	17.2	1.8	3.17	1.67	6	12.15	377	1320	5067.3	1	45.74	9.17	0.281778	0.123071	0.837617	0.633401	4
OLG	m	15.38	1.54	2.75	1.49	6	12.15	377	1320	5067.3	1	45.74	9.17	0.0664304	0.121289	0.847377	0.677084	4
OLG	m	17.96	1.45	2.9	1.65	6	12.15	377	1320	5067.3	1	45.74	9.17	0.349065	0.117042	0.640111	0.808482	4
OLG	f	19.44	1.81	3.5	1.83	6	12.15	377	1320	5067.3	1	45.74	9.17	0.372681	0.11786	0.901974	0.704707	4
OLG	m	17.62	1.51	3.18	1.65	6	12.15	377	1320	5067.3	1	45.74	9.17	0.39004	0.120398	0.875354	0.700106	4
OLG	m	16.6	1.48	2.97	1.63	6	12.15	377	1320	5067.3	1	45.74	9.17	0.475308	0.118957	0.883896	0.689249	4
OLG	m	16.89	1.3	3.21	1.47	6	12.15	377	1320	5067.3	1	45.74	9.17	0.412372	0.123918	0.876084	0.686263	4
OLG	m	19.18	1.64	3.02	1.87	6	12.15	377	1320	5067.3	1	45.74	9.17	0.087973	0.120406	0.86526	0.646567	4
OLG	m	16.26	1.5	2.91	1.67	6	12.15	377	1320	5067.3	1	45.74	9.17	0.0692892	0.121103	0.846769	0.671693	4
OLG	f	16.83	1.61	3.18	1.64	6	12.15	377	1320	5067.3	1	45.74	9.17	0.0842435	0.121851	0.84119	0.672561	4
OLG	f	17.19	1.71	3.12	1.73	6	12.15	377	1320	5067.3	1	45.74	9.17	0.0895219	0.117459	0.660512	0.799901	4
OLG	f	14.76	1.45	2.75	1.29	6	12.15	377	1320	5067.3	1	45.74	9.17	0.0596004	0.128801	0.796081	0.654	4
OLG	m	14.75	1.31	2.7	1.39	6	12.15	377	1320	5067.3	1	45.74	9.17	0.102065	0.11927	0.790398	0.662153	4
OLG	f	19.11	1.84	3.22	1.79	6	12.15	377	1320	5067.3	1	45.74	9.17	0.256294	0.125874	0.808592	0.638738	4
OLG	f	19.82	1.77	3.42	1.83	6	12.15	377	1320	5067.3	1	45.74	9.17	0.22924	0.123817	0.833781	0.655481	4
OLG	m	18.84	1.58	3.11	1.81	6	12.15	377	1320	5067.3	1	45.74	9.17	0.114939	0.117356	0.870916	0.603432	4
OLG	m	16.01	1.64	2.91	1.73	6	12.15	377	1320	5067.3	1	45.74	9.17	0.0798182	0.120927	0.852172	0.624455	4
OLG	f	18.43	1.77	2.38	1.75	6	12.15	377	1320	5067.3	1	45.74	9.17	0.108831	0.113938	0.883656	0.585671	4
OLG	m	16.79	1.46	2.86	1.54	6	12.15	377	1320	5067.3	1	45.74	9.17	0.379045	0.121099	0.897348	0.609495	4
OLG	f	16.68	1.56	2.94	1.7	6	12.15	377	1320	5067.3	1	45.74	9.17	0.491568	0.114668	0.76723	0.684051	4
PAM	m	12.3	1.29	2.61	1.49	8	12.43	285	1262	4880.67	0.86	45.74	9.24	0.221954	0.138515	0.763868	0.524007	4
PAM	f	16.55	1.46	2.69	1.41	8	12.43	285	1262	4880.67	0.86	45.74	9.24	0.184088	0.145325	0.766171	0.540035	4
PAM	m	13.89	1.34	2.96	1.07	8	12.43	285	1262	4880.67	0.86	45.74	9.24	0.289051	0.151425	0.749753	0.63149	4
PAM	m	18.36	1.49	3.16	1.63	8	12.43	285	1262	4880.67	0.86	45.74	9.24	0.378691	0.161463	0.674549	0.56375	4
PAM	f	18.91	1.8	3.45	1.8	8	12.43	285	1262	4880.67	0.86	45.74	9.24	0.361678	0.158716	0.769534	0.655461	4
PAM	f	12.75	1.31	2.16	1.31	8	12.43	285	1262	4880.67	0.86	45.74	9.24	0.44151	0.147129	0.714518	0.741954	4
PAM	f	16.78	1.65	2.45	1.59	8	12.43	285	1262	4880.67	0.86	45.74	9.24	0.113273	0.158553	0.608151	0.625133	4
PAM	m	21.29	1.99	3.35	1.87	8	12.43	285	1262	4880.67	0.86	45.74	9.24	0.274911	0.12703	0.734276	0.686207	4
PAM	f	23.06	2.33	2.95	2.16	8	12.43	285	1262	4880.67	0.86	45.74	9.24	0.0966717	0.161314	0.781867	0.550019	4
PAM	f	21.9	2.35	3.16	2.11	8	12.43	285	1262	4880.67	0.86	45.74	9.24	0.458855	0.145354	0.770773	0.63525	4
ROM	f	16.68	1.71	2.99	1.56	3	12.49	296	1279	4361.84	0.4	45.76	9.29	0.121466	0.13871	0.833088	0.534011	4
ROM	m	19.52	1.74	4.11	1.42	3	12.49	296	1279	4361.84	0.4	45.76	9.29	0.0857062	0.145993	0.728547	0.517342	4
ROM	g	8.64	0.95	1.35	0.84	3	12.49	296	1279	4361.84	0.4	45.76	9.29	0.171639	0.143033	0.850419	0.559384	4
ROM	f	17.28	1.62	2.65	1.65	3	12.49	296	1279	4361.84	0.4	45.76	9.29	0.127226	0.153875	0.832676	0.547836	4
ROM	m	19.4	1.77	3.49	1.79	3	12.49	296	1279	4361.84	0.4	45.76	9.29	0.0875605	0.152266	0.762161	0.478795	4
ROM	f	11.53	1.19	2.23	1.19	3	12.49	296	1279	4361.84	0.4	45.76	9.29	0.127358	0.141583	0.693932	0.425577	4
ROM	m	18.47	1.53	3.11	1.89	3	12.49	296	1279	4361.84	0.4	45.76	9.29	0.0817203	0.143557	0.831393	0.518226	4
ROM	m	16.22	1.59	2.93	1.56	3	12.49	296	1279	4361.84	0.4	45.76	9.29	0.0669093	0.12917	0.735104	0.531727	4
ROM	m	17.47	1.78	3.03	1.78	3	12.49	296	1279	4361.84	0.4	45.76	9.29	0.0824562	0.147197	0.759532	0.535448	4
BEC	f	16.86	1.7	2.66	1.71	7	12.53	296	1236	4879.03	0.39	45.73	9.22	0.107148	0.154644	0.741424	0.676045	4
BEC	m	21.48	1.91	3.87	2.15	7	12.53	296	1236	4879.03	0.39	45.73	9.22	0.313448	0.12896	0.766823	0.642668	4
BEC	f	23.22	2.14	3.25	2.31	7	12.53	296	1236	4879.03	0.39	45.73	9.22	0.0654222	0.160761	0.726906	0.754154	4
BEC	f	21.95	2.26	2.88	2.26	7	12.53	296	1236	4879.03	0.39	45.73	9.22	0.380507	0.136099	0.625136	0.730031	4
BEC	f	18.75	1.86	3.12	2.15	7	12.53	296	1236	4879.03	0.39	45.73	9.22	0.0514378	0.1727	0.670323	0.502594	4
BEC	m	21.09	1.99	4.14	2.16	7	12.53	296	1236	4879.03	0.39	45.73	9.22	0.271616	0.150698	0.678928	0.597729	4
BEC	m	21.16	2.13	4.15	2.1	7	12.53	296	1236	4879.03	0.39	45.73	9.22	0.0910456	0.161885	0.838799	0.584569	4
BEC	f	16.09	1.78	2.56	1.66	7	12.53	296	1236	4879.03	0.39	45.73	9.22	0.0769848	0.161654	0.679176	0.604157	4
BEC	m	23.05	1.96	3.19	2.26	7	12.53	296	1236	4879.03	0.39	45.73	9.22	0.0472456	0.149275	0.765669	0.739517	4
BEC	f	23.42	2.52	4.56	2.47	7	12.53	296	1236	4879.03	0.39	45.73	9.22	0.228269	0.160166	0.793567	0.675634	4
BEC	f	22.88	2.25	3.9	2.45	7	12.53	296	1236	4879.03	0.39	45.73	9.22	0.336727	0.142707	0.781652	0.553787	4
BEC	f	21.29	2.31	3.42	2.2	7	12.53	296	1236	4879.03	0.39	45.73	9.22	0.0890329	0.163408	0.733305	0.52504	4
BEC	m	25.08	2.56	4.5	2.45	7	12.53	296	1236	4879.03	0.39	45.73	9.22	0.279097	0.160948	0.795808	0.618843	4
BEC	g	12.42	1.29	1.76	1.19	7	12.53	296	1236	4879.03	0.39	45.73	9.22	0.334944	0.158534	0.735491	0.427421	4
BEC	f	13.59	1.42	2.37	1.4	7	12.53	296	1236	4879.03	0.39	45.73	9.22	0.583571	0.143466	0.824476	0.61812	4
BEC	g	9.14	0.87	1.31	1.03	7	12.53	296	1236	4879.03	0.39	45.73	9.22	0.472512	0.143124	0.696076	0.672748	4
BEC	f	17.98	1.77	3.13	1.88	7	12.53	296	1236	4879.03	0.39	45.73	9.22	0.0764789	0.159696	0.814855	0.663394	4
BEC	g	8.26	0.87	0.97	0.94	7	12.53	296	1236	4879.03	0.39	45.73	9.22	0.172973	0.137634	0.641191	0.62408	4
ZIZ	m	20.81	1.98	3.79	2.11	9	12.21	330	1342	4488.78	0.24	45.73	9.29	0.0796671	0.131782	0.794301	0.531571	4
ZIZ	m	18.44	1.76	3.06	1.84	9	12.21	330	1342	4488.78	0.24	45.73	9.29	0.0957456	0.138373	0.802332	0.532077	4
ZIZ	f	17.79	1.78	2.48	1.94	9	12.21	330	1342	4488.78	0.24	45.73	9.29	0.453621	0.120846	0.792435	0.587493	4
ZIZ	m	17.56	1.71	2.94	2.01	9	12.21	330	1342	4488.78	0.24	45.73	9.29	0.0959656	0.140781	0.773207	0.549596	4
ZIZ	f	20.14	1.96	3.47	1.96	9	12.21	330	1342	4488.78	0.24	45.73	9.29	0.0832933	0.129938	0.78104	0.589609	4
ZIZ	m	20.64	1.76	3.24	1.95	9	12.21	330	1342	4488.78	0.24	45.73	9.29	0.104903	0.135724	0.780003	0.565257	4
ZIZ	m	21.02	1.91	3.07	2.05	9	12.21	330	1342	4488.78	0.24	45.73	9.29	0.0937115	0.127575	0.750368	0.52586	4
ZIZ	f	22.71	2.3	2.92	2.27	9	12.21	330	1342	4488.78	0.24	45.73	9.29	0.0952795	0.137108	0.757847	0.600333	4
ZIZ	f	20.64	1.93	3.34	1.99	9	12.21	330	1342	4488.78	0.24	45.73	9.29	0.057508	0.1386	0.773385	0.569884	4
ZIZ	m	17.57	1.59	2.36	1.71	9	12.21	330	1342	4488.78	0.24	45.73	9.29	0.340989	0.141944	0.75257	0.584033	4
ZIZ	m	18.28	1.72	2.97	1.76	9	12.21	330	1342	4488.78	0.24	45.73	9.29	0.441085	0.14333	0.740465	0.596026	4
ZIZ	g	11.16	1.15	1.77	1.08	9	12.21	330	1342	4488.78	0.24	45.73	9.29	0.179122	0.122493	0.801438	0.531469	4
ZIZ	f	18.78	1.86	2.53	1.83	9	12.21	330	1342	4488.78	0.24	45.73	9.29	0.632977	0.136965	0.753079	0.590496	4
ZIZ	f	19.94	1.91	3.41	2	9	12.21	330	1342	4488.78	0.24	45.73	9.29	0.0927065	0.11741	0.735226	0.644128	4
ZIZ	m	13.47	1.4	2.39	1.44	9	12.21	330	1342	4488.78	0.24	45.73	9.29	0.541225	0.151084	0.732064	0.581995	4
ZIZ	m	19.7	2.08	3.68	2.03	9	12.21	330	1342	4488.78	0.24	45.73	9.29	0.111693	0.12012	0.762903	0.613549	4
ZIZ	g	10.48	1.14	1.71	1.07	9	12.21	330	1342	4488.78	0.24	45.73	9.29	0.586959	0.13477	0.817447	0.505932	4
ZIZ	m	11.41	1.09	2.09	1.13	9	12.21	330	1342	4488.78	0.24	45.73	9.29	0.620661	0.141815	0.777456	0.533455	4
ZIZ	m	19.54	1.78	3.35	2.09	9	12.21	330	1342	4488.78	0.24	45.73	9.29	0.458368	0.125883	0.780426	0.612288	4
ZIZ	m	20.01	1.65	3.41	1.83	9	12.21	330	1342	4488.78	0.24	45.73	9.29	0.109357	0.139041	0.761138	0.584235	4
ZIZ	g	7.83	1.04	1.41	0.86	9	12.21	330	1342	4488.78	0.24	45.73	9.29	0.200979	0.136951	0.829432	0.498119	4
ZIZ	m	17.59	1.55	2.66	1.71	9	12.21	330	1342	4488.78	0.24	45.73	9.29	0.106309	0.12794	0.755427	0.597124	4
ZIZ	m	16.85	1.7	2.95	1.61	9	12.21	330	1342	4488.78	0.24	45.73	9.29	0.0785761	0.152261	0.688159	0.559913	4
ZIZ	m	15.28	1.34	2.5	1.47	9	12.21	330	1342	4488.78	0.24	45.73	9.29	0.114976	0.156175	0.668699	0.585199	4
ZIZ	m	14.11	1.26	1.64	1.41	9	12.21	330	1342	4488.78	0.24	45.73	9.29	0.137467	0.152061	0.705269	0.572283	4
ZIZ	f	14.19	1.54	2.4	1.45	9	12.21	330	1342	4488.78	0.24	45.73	9.29	0.141226	0.121144	0.745809	0.600469	4
ZIZ	m	12.85	1.21	1.96	1.23	9	12.21	330	1342	4488.78	0.24	45.73	9.29	0.367196	0.134125	0.685042	0.630947	4
ZIZ	m	12.64	1.2	1.74	1.19	9	12.21	330	1342	4488.78	0.24	45.73	9.29	0.333575	0.1343	0.708149	0.623974	4
ZIZ	f	15.78	1.51	2.64	1.53	9	12.21	330	1342	4488.78	0.24	45.73	9.29	0.244125	0.141041	0.760638	0.556206	4
ZIZ	f	14.29	1.45	2.01	1.48	9	12.21	330	1342	4488.78	0.24	45.73	9.29	0.0666881	0.138562	0.796359	0.529673	4
ZIZ	m	15.35	1.38	2.52	1.57	9	12.21	330	1342	4488.78	0.24	45.73	9.29	0.19641	0.166884	0.50254	0.615383	4
ZIZ	m	16.56	1.4	2.37	1.64	9	12.21	330	1342	4488.78	0.24	45.73	9.29	0.0988886	0.143211	0.719287	0.588403	4
ZIZ	g	8.3	0.84	1.28	0.86	9	12.21	330	1342	4488.78	0.24	45.73	9.29	0.765243	0.125588	0.82447	0.505605	4
ZIZ	m	15.21	1.53	2.47	1.85	9	12.21	330	1342	4488.78	0.24	45.73	9.29	0.0269548	0.136713	0.715083	0.636165	4
ZIZ	m	17.78	1.63	3.41	1.82	9	12.21	330	1342	4488.78	0.24	45.73	9.29	0.104666	0.130682	0.742283	0.603771	4
ZIZ	m	11.56	1.07	1.73	1.1	9	12.21	330	1342	4488.78	0.24	45.73	9.29	0.534637	0.134157	0.754899	0.59781	4
ZIZ	m	15.56	1.47	2.42	1.49	9	12.21	330	1342	4488.78	0.24	45.73	9.29	0.11889	0.149084	0.684249	0.617506	4
ZIZ	m	13.23	1.39	2.38	1.44	9	12.21	330	1342	4488.78	0.24	45.73	9.29	0.386299	0.142062	0.718464	0.617139	4
ZIZ	f	14.9	1.47	2.36	1.6	9	12.21	330	1342	4488.78	0.24	45.73	9.29	0.289208	0.146072	0.751634	0.572994	4
ZIZ	f	11.79	1.25	1.77	1.19	9	12.21	330	1342	4488.78	0.24	45.73	9.29	0.113062	0.158575	0.515839	0.503641	4
SMB	m	17.15	1.63	3.66	2	4	11.76	340	1374	3682.59	0.96	45.83	9.38	0.0632076	0.174777	0.683037	0.4766	4
SMB	f	17.38	1.58	2.75	2.03	4	11.76	340	1374	3682.59	0.96	45.83	9.38	0.222602	0.207642	0.630552	0.588799	4
SMB	m	17.26	1.76	3.51	1.9	4	11.76	340	1374	3682.59	0.96	45.83	9.38	0.147794	0.205347	0.695058	0.553897	4
SMB	f	17.91	2.21	3.07	1.83	4	11.76	340	1374	3682.59	0.96	45.83	9.38	0.199806	0.191393	0.583882	0.723411	4
SMB	m	16.68	1.7	3.4	1.53	4	11.76	340	1374	3682.59	0.96	45.83	9.38	0.0665038	0.188798	0.7577	0.664192	4
SMB	m	13.89	1.33	2.13	1.39	4	11.76	340	1374	3682.59	0.96	45.83	9.38	0.135785	0.164277	0.836646	0.576354	4
SMB	f	17.91	1.74	3.12	1.74	4	11.76	340	1374	3682.59	0.96	45.83	9.38	0.0469275	0.163489	0.846086	0.568111	4
SMB	m	19	1.78	3.75	1.61	4	11.76	340	1374	3682.59	0.96	45.83	9.38	0.205642	0.181949	0.755687	0.668477	4
SMB	m	18.09	1.51	3.13	1.65	4	11.76	340	1374	3682.59	0.96	45.83	9.38	0.0355654	0.192618	0.773677	0.625702	4
SMB	m	17	1.74	3.34	1.61	4	11.76	340	1374	3682.59	0.96	45.83	9.38	0.0618148	0.175526	0.748136	0.473535	4
SMB	f	16.66	1.83	3.03	1.7	4	11.76	340	1374	3682.59	0.96	45.83	9.38	0.161475	0.184949	0.747168	0.56762	4
SMB	m	19.48	1.86	3.64	1.88	4	11.76	340	1374	3682.59	0.96	45.83	9.38	0.146257	0.198896	0.819745	0.754319	4
SMB	g	9.24	0.87	1.38	0.75	4	11.76	340	1374	3682.59	0.96	45.83	9.38	0.212457	0.157099	0.808971	0.573411	4
SMB	m	15.7	1.4	2.99	1.34	4	11.76	340	1374	3682.59	0.96	45.83	9.38	0.0285774	0.153372	0.801418	0.601405	4
SMB	m	13.36	1.51	3.09	1.67	4	11.76	340	1374	3682.59	0.96	45.83	9.38	0.0541428	0.182659	0.698918	0.429533	4
SMB	f	18.4	2.08	3.39	1.9	4	11.76	340	1374	3682.59	0.96	45.83	9.38	0.0235931	0.206445	0.770816	0.665509	4
SMB	f	17.12	1.69	3.22	1.78	4	11.76	340	1374	3682.59	0.96	45.83	9.38	0.00425969	0.235761	0.540357	0.431031	4
SMB	f	17.84	1.57	3.4	1.83	4	11.76	340	1374	3682.59	0.96	45.83	9.38	0.0555275	0.173958	0.726669	0.586849	4
CLL	f	16.86	1.65	3.13	1.69	7	11.1	460	1499	5205.9	0.98	45.77	9.36	0.100083	0.122718	0.585535	0.624832	4
CLL	m	18.58	1.52	3.56	1.6	7	11.1	460	1499	5205.9	0.98	45.77	9.36	0.02953	0.13622	0.727841	0.594054	4
CLL	m	13.04	1.39	2.63	1.22	7	11.1	460	1499	5205.9	0.98	45.77	9.36	0.119698	0.121074	0.852961	0.651172	4
CLL	m	15.92	1.37	2.69	1.91	7	11.1	460	1499	5205.9	0.98	45.77	9.36	0.108161	0.125884	0.765139	0.434874	4
CLL	m	19.67	1.52	3.7	1.76	7	11.1	460	1499	5205.9	0.98	45.77	9.36	0.0463843	0.125926	0.814608	0.606675	4
CLL	m	15.1	1.36	2.3	1.37	7	11.1	460	1499	5205.9	0.98	45.77	9.36	0.0483802	0.123442	0.615135	0.50287	4
CLL	m	15.22	1.71	3.27	1.75	7	11.1	460	1499	5205.9	0.98	45.77	9.36	0.0637162	0.132626	0.848473	0.613862	4
CLL	m	18.54	1.64	3.47	1.81	7	11.1	460	1499	5205.9	0.98	45.77	9.36	0.0644936	0.128698	0.796946	0.546157	4
CLL	f	19.98	2.03	2.97	2.2	7	11.1	460	1499	5205.9	0.98	45.77	9.36	0.079171	0.126409	0.846933	0.65058	4
CLL	m	18.53	1.84	3.76	1.85	7	11.1	460	1499	5205.9	0.98	45.77	9.36	0.0497555	0.127678	0.802704	0.583944	4
CLL	m	16.13	1.76	2.61	1.9	7	11.1	460	1499	5205.9	0.98	45.77	9.36	0.106932	0.133962	0.872368	0.669666	4
DNN	m	16.91	1.52	3.27	1.72	6	11.7	519	1205	4711.03	0.9	46.12	9.26	0.354132	0.102616	0.739063	0.479158	3
DNN	m	14.16	1.2	2.84	1.43	6	11.7	520	1205	4711.03	0.9	46.12	9.26	0.151298	0.115762	0.864528	0.575988	3
DNN	m	13.82	1.23	2.59	1.25	6	11.7	521	1205	4711.03	0.9	46.12	9.26	0.119535	0.109787	0.791307	0.452805	3
DNN	f	18.73	1.78	2.58	1.73	6	11.7	522	1205	4711.03	0.9	46.12	9.26	0.0174276	0.108671	0.765107	0.521713	3
DNN	m	15.73	1.18	3	1.26	6	11.7	523	1205	4711.03	0.9	46.12	9.26	0.0770171	0.107441	0.728752	0.611105	3
DNN	m	10.83	0.98	1.42	0.89	6	11.7	524	1205	4711.03	0.9	46.12	9.26	0.650743	0.116273	0.88781	0.718575	3
DNN	m	11.63	1.05	2.01	1.02	6	11.7	525	1205	4711.03	0.9	46.12	9.26	0.152476	0.113592	0.880601	0.547145	3
DNN	f	14.7	1.29	2.81	1.46	6	11.7	526	1205	4711.03	0.9	46.12	9.26	0.160832	0.112199	0.876776	0.601811	3
DNN	f	13.07	1.24	2.78	1.3	6	11.7	527	1205	4711.03	0.9	46.12	9.26	0.151085	0.112634	0.88982	0.684039	3
DNN	m	17.17	1.56	3.07	1.59	6	11.7	528	1205	4711.03	0.9	46.12	9.26	0.095429	0.10868	0.812194	0.559469	3
DNN	f	17.51	1.57	2.86	1.52	6	11.7	529	1205	4711.03	0.9	46.12	9.26	0.146345	0.11283	0.861303	0.652578	3
DNN	m	17.16	1.42	3.05	1.64	6	11.7	530	1205	4711.03	0.9	46.12	9.26	0.0888969	0.102637	0.84693	0.64886	3
DNN	m	14.07	1.27	2.39	1.39	6	11.7	531	1205	4711.03	0.9	46.12	9.26	0.083105	0.111905	0.832287	0.6412	3
DNN	m	11.34	1.04	2.36	1.19	6	11.7	532	1205	4711.03	0.9	46.12	9.26	0.149055	0.114721	0.868852	0.725483	3
DNN	f	16.85	1.8	3.25	1.95	6	11.7	533	1205	4711.03	0.9	46.12	9.26	0.0483651	0.111921	0.760894	0.639203	3
DNN	m	15.73	1.46	2.95	1.35	6	11.7	534	1205	4711.03	0.9	46.12	9.26	0.0677122	0.1041	0.676523	0.505358	3
DNN	m	13.3	1.28	2.18	1.14	6	11.7	535	1205	4711.03	0.9	46.12	9.26	0.107213	0.107579	0.904634	0.66273	3
DNN	m	13.28	1.3	2.44	1.45	6	11.7	536	1205	4711.03	0.9	46.12	9.26	0.0856529	0.126369	0.850987	0.541001	3
DNN	g	9.69	0.88	1.66	0.95	6	11.7	537	1205	4711.03	0.9	46.12	9.26	0.628595	0.118402	0.730965	0.744529	3
DNN	f	11.82	1.29	2.36	1.33	6	11.7	538	1205	4711.03	0.9	46.12	9.26	0.027656	0.103657	0.637434	0.428735	3
DNN	m	12.07	1.27	2.55	1.31	6	11.7	539	1205	4711.03	0.9	46.12	9.26	0.0898075	0.109982	0.861708	0.672712	3
DNN	m	15.41	1.34	3.52	1.52	6	11.7	540	1205	4711.03	0.9	46.12	9.26	0.0900349	0.0994525	0.503597	0.391521	3
DNN	f	18.32	1.63	3.66	1.73	6	11.7	541	1205	4711.03	0.9	46.12	9.26	0.226485	0.112628	0.827239	0.615421	3
DNN	m	12.24	1.2	2.33	1.19	6	11.7	542	1205	4711.03	0.9	46.12	9.26	0.125953	0.118606	0.861912	0.730216	3
DNN	m	13.87	1.13	2.51	1.17	6	11.7	543	1205	4711.03	0.9	46.12	9.26	0.160486	0.114031	0.87736	0.645057	3
DNN	f	16.18	1.52	2.59	1.55	6	11.7	544	1205	4711.03	0.9	46.12	9.26	0.0532669	0.119153	0.840426	0.594517	3
DNN	m	16.31	1.37	2.87	1.37	6	11.7	545	1205	4711.03	0.9	46.12	9.26	0.106846	0.108239	0.87897	0.60887	3
DNN	g	10.47	1.11	2.02	0.93	6	11.7	546	1205	4711.03	0.9	46.12	9.26	0.202652	0.107827	0.697495	0.670713	3
DNN	f	15.44	1.56	2.72	1.64	6	11.7	547	1205	4711.03	0.9	46.12	9.26	0.107535	0.100853	0.822123	0.497221	3
DNN	f	15.4	1.62	3.18	1.64	6	11.7	548	1205	4711.03	0.9	46.12	9.26	0.0370366	0.0944626	0.647314	0.456589	3
DNN	m	14.75	1.36	3.27	1.8	6	11.7	549	1205	4711.03	0.9	46.12	9.26	0.0914802	0.105696	0.80093	0.468412	3
CAS	f	18.74	1.71	2.87	2	4	12	327	1302	5183.8	0.91	45.71	9.36	0.099767	0.162958	0.687594	0.510649	4
CAS	f	19.26	2.01	3.13	2.05	4	12	327	1302	5183.8	0.91	45.71	9.36	0.0652204	0.155058	0.75041	0.541938	4
CAS	m	17.37	1.48	3.45	1.81	4	12	327	1302	5183.8	0.91	45.71	9.36	0.0461317	0.162153	0.647686	0.601845	4
CAS	m	18.5	1.96	3.37	2.25	4	12	327	1302	5183.8	0.91	45.71	9.36	0.0134925	0.146147	0.629122	0.38602	4
CAS	m	19.34	1.88	3.39	2.07	4	12	327	1302	5183.8	0.91	45.71	9.36	0.0594143	0.151907	0.614066	0.611824	4
CAS	f	16.74	1.61	2.99	1.73	4	12	327	1302	5183.8	0.91	45.71	9.36	0.0390234	0.149615	0.604834	0.446748	4
CAS	f	16.26	1.57	2.86	1.59	4	12	327	1302	5183.8	0.91	45.71	9.36	0.0217903	0.140075	0.493547	0.360037	4
CAS	m	16.81	1.77	3.05	1.59	4	12	327	1302	5183.8	0.91	45.71	9.36	0.0415416	0.154659	0.648625	0.4067	4
CAS	f	17.4	1.62	3.19	2.12	4	12	327	1302	5183.8	0.91	45.71	9.36	0.0332393	0.157483	0.666362	0.530862	4
CAS	m	18.42	1.85	2.83	1.79	4	12	327	1302	5183.8	0.91	45.71	9.36	0.0765372	0.167791	0.66481	0.662787	4
CAS	m	16.28	1.48	2.95	1.53	4	12	327	1302	5183.8	0.91	45.71	9.36	0.0579322	0.148742	0.618621	0.541249	4
CAS	f	15.75	1.39	2.45	1.48	4	12	327	1302	5183.8	0.91	45.71	9.36	0.0186655	0.147725	0.5729	0.477643	4
CAS	f	16.82	1.38	2.97	1.62	4	12	327	1302	5183.8	0.91	45.71	9.36	0.0822682	0.152239	0.429445	0.425751	4
CAS	m	17.53	1.85	2.91	1.92	4	12	327	1302	5183.8	0.91	45.71	9.36	0.0498436	0.138692	0.768396	0.446162	4
CAS	f	18.77	1.77	2.98	1.71	4	12	327	1302	5183.8	0.91	45.71	9.36	0.0323667	0.136372	0.589898	0.568253	4
CAS	m	18.92	1.59	3.35	2.13	4	12	327	1302	5183.8	0.91	45.71	9.36	0.128956	0.14286	0.703635	0.713955	4
CAS	f	14.98	1.62	3.1	1.74	4	12	327	1302	5183.8	0.91	45.71	9.36	0.00443858	0.15424	0.344481	0.440275	4
CAS	f	18.69	1.74	3.64	1.68	4	12	327	1302	5183.8	0.91	45.71	9.36	0.0352102	0.131574	0.624232	0.521478	4
CAS	m	18.4	1.5	2.99	1.58	4	12	327	1302	5183.8	0.91	45.71	9.36	0.0443525	0.135008	0.680972	0.5003	4
CAS	m	20.77	2.02	3.7	2.09	4	12	327	1302	5183.8	0.91	45.71	9.36	0.0616146	0.135322	0.640355	0.717727	4
CAS	m	19.76	1.68	3.44	1.9	4	12	327	1302	5183.8	0.91	45.71	9.36	0.0254709	0.145973	0.651417	0.592789	4
CAS	m	16.63	1.5	2.52	1.51	4	12	327	1302	5183.8	0.91	45.71	9.36	0.070576	0.135877	0.65155	0.80506	4
CAS	m	18.53	1.38	3.54	1.93	4	12	327	1302	5183.8	0.91	45.71	9.36	0.00804951	0.141629	0.582061	0.552095	4
CAS	m	15	1.55	2.67	1.47	4	12	327	1302	5183.8	0.91	45.71	9.36	0.0690146	0.115719	0.81977	0.581228	4
CAS	m	18.03	1.67	3.61	1.71	4	12	327	1302	5183.8	0.91	45.71	9.36	0.062545	0.129562	0.629185	0.595452	4
CAS	f	18.21	2.07	3.38	1.35	4	12	327	1302	5183.8	0.91	45.71	9.36	0.0557701	0.136912	0.673323	0.6998	4
CAS	f	16.13	1.95	3.41	2.01	4	12	327	1302	5183.8	0.91	45.71	9.36	0.0402751	0.135237	0.702401	0.497736	4
CAS	m	15.81	1.57	3.71	1.72	4	12	327	1302	5183.8	0.91	45.71	9.36	0.0163639	0.128359	0.757016	0.519833	4
CAS	f	19.72	1.8	3.13	2.3	4	12	327	1302	5183.8	0.91	45.71	9.36	0.0376292	0.161498	0.592945	0.707457	4
CAS	f	18.14	1.77	2.72	1.85	4	12	327	1302	5183.8	0.91	45.71	9.36	0.0319385	0.147172	0.663662	0.690023	4
INN	m	19.36	1.91	3.56	2.18	4	11.28	322	1159	5086.17	0.5	45.8	9.43	0.0675712	0.126941	0.802959	0.576425	3
INN	f	19.69	2.41	3.35	2.76	4	11.28	322	1159	5086.17	0.5	45.8	9.43	0.0591981	0.130674	0.869176	0.616695	3
INN	m	18.8	1.93	4.03	2.03	4	11.28	322	1159	5086.17	0.5	45.8	9.43	0.0749091	0.133837	0.827491	0.629332	3
INN	m	19.57	1.91	3.7	2.01	4	11.28	322	1159	5086.17	0.5	45.8	9.43	0.0641948	0.125702	0.87977	0.555487	3
INN	f	22.46	1.93	4.02	2.31	4	11.28	322	1159	5086.17	0.5	45.8	9.43	0.0369916	0.119389	0.828632	0.565246	3
INN	m	21.13	1.83	3.89	2.27	4	11.28	322	1159	5086.17	0.5	45.8	9.43	0.0633716	0.12499	0.841156	0.564092	3
INN	m	19.75	1.7	3.49	1.92	4	11.28	322	1159	5086.17	0.5	45.8	9.43	0.0809273	0.131943	0.849844	0.615967	3
INN	m	17.85	1.74	3.6	1.51	4	11.28	322	1159	5086.17	0.5	45.8	9.43	0.0946966	0.126685	0.85312	0.722375	3
INN	m	20.36	1.87	4.19	2.05	4	11.28	322	1159	5086.17	0.5	45.8	9.43	0.0815541	0.126723	0.753232	0.622016	3
INN	m	20.91	1.8	3.77	1.98	4	11.28	322	1159	5086.17	0.5	45.8	9.43	0.0208614	0.132991	0.728652	0.52112	3
INN	m	19.57	1.87	3.03	2.06	4	11.28	322	1159	5086.17	0.5	45.8	9.43	0.116581	0.123609	0.812515	0.693971	3
INN	m	20.46	1.63	3.32	1.85	4	11.28	322	1159	5086.17	0.5	45.8	9.43	0.0679503	0.120163	0.825807	0.586821	3
INN	f	18.81	1.69	2.85	2.3	4	11.28	322	1159	5086.17	0.5	45.8	9.43	0.0479352	0.114369	0.837338	0.623856	3
INN	m	19.01	2.19	3.94	2.84	4	11.28	322	1159	5086.17	0.5	45.8	9.43	0.0264686	0.123394	0.617742	0.723473	3
INN	f	16.72	1.48	2.3	1.76	4	11.28	322	1159	5086.17	0.5	45.8	9.43	0.100545	0.130347	0.88037	0.655691	3
INN	m	15.87	1.45	2.71	1.56	4	11.28	322	1159	5086.17	0.5	45.8	9.43	0.0744588	0.119115	0.826209	0.618057	3
INN	f	20.16	1.89	3.38	2.4	4	11.28	322	1159	5086.17	0.5	45.8	9.43	0.0594952	0.110242	0.70206	0.709741	3
INN	m	17.73	1.54	3.4	1.61	4	11.28	322	1159	5086.17	0.5	45.8	9.43	0.10075	0.118197	0.895693	0.654757	3
INN	f	21.03	1.96	2.83	2.02	4	11.28	322	1159	5086.17	0.5	45.8	9.43	0.0676695	0.105463	0.79736	0.737374	3
INN	m	21.11	2.12	3.85	1.86	4	11.28	322	1159	5086.17	0.5	45.8	9.43	0.113448	0.117978	0.848178	0.718788	3
INN	m	18.68	1.69	3.73	2.23	4	11.28	322	1159	5086.17	0.5	45.8	9.43	0.0691105	0.124002	0.831878	0.713576	3
TRM	f	18.08	2.03	2.94	1.9	4	11.61	520	1272	5463.3	1	45.74	9.38	0.0367794	0.117913	0.71454	0.585322	4
TRM	m	20.48	1.94	3.52	2.34	4	11.61	520	1272	5463.3	1	45.74	9.38	0.0271939	0.148101	0.715293	0.540086	4
TRM	f	18.62	1.67	2.88	1.8	4	11.61	520	1272	5463.3	1	45.74	9.38	0.0381261	0.130584	0.54709	0.578434	4
TRM	m	18.23	1.7	3.4	2.17	4	11.61	520	1272	5463.3	1	45.74	9.38	0.0152616	0.132259	0.643331	0.764153	4
TRM	f	16.11	1.95	2.62	1.85	4	11.61	520	1272	5463.3	1	45.74	9.38	0.109519	0.136976	0.671489	0.902637	4
TRM	f	15.23	1.22	2.97	1.67	4	11.61	520	1272	5463.3	1	45.74	9.38	0.0601482	0.111111	0.810358	0.875432	4
TRM	f	17.4	1.8	3.45	1.96	4	11.61	520	1272	5463.3	1	45.74	9.38	0.039611	0.130497	0.720179	0.602519	4
TRM	m	18.11	1.84	3.3	1.91	4	11.61	520	1272	5463.3	1	45.74	9.38	0.0305683	0.167574	0.607647	0.485101	4
TRM	f	17.85	1.55	2.97	1.99	4	11.61	520	1272	5463.3	1	45.74	9.38	0.029388	0.13922	0.64159	0.726252	4
TRM	f	16.38	1.73	2.56	1.96	4	11.61	520	1272	5463.3	1	45.74	9.38	0.0272383	0.143795	0.710529	0.806458	4
TRM	m	15.04	1.6	3.86	1.72	4	11.61	520	1272	5463.3	1	45.74	9.38	0.0881623	0.125746	0.781089	0.727824	4
TRM	g	10.54	1.13	1.62	1.22	4	11.61	520	1272	5463.3	1	45.74	9.38	0.458177	0.147334	0.738483	0.557932	4
TRM	g	10.77	94	2	1.11	4	11.61	520	1272	5463.3	1	45.74	9.38	0.626868	0.115181	0.836924	0.788575	4
TRM	f	16.84	1.55	2.37	1.5	4	11.61	520	1272	5463.3	1	45.74	9.38	0.0453636	0.135486	0.67183	0.765343	4
TRM	m	17.69	1.72	3.22	1.95	4	11.61	520	1272	5463.3	1	45.74	9.38	0.0427799	0.131338	0.701689	0.500387	4
TRM	f	17.79	1.77	2.99	2.13	4	11.61	520	1272	5463.3	1	45.74	9.38	0.0306679	0.135076	0.670471	0.569285	4
VLB	f	18.86	1.58	2.54	1.86	5	9.05	706	1631	5103.5	0.82	45.87	9.29	0.0178347	0.136787	0.712276	0.46588	4
VLB	f	17.23	1.78	2.72	1.93	5	9.05	706	1631	5103.5	0.82	45.87	9.29	0.0749325	0.127998	0.839967	0.691097	4
VLB	f	17.65	1.83	3.44	1.83	5	9.05	706	1631	5103.5	0.82	45.87	9.29	0.020182	0.12422	0.711013	0.584068	4
VLB	m	13.72	1.32	2.18	1.5	5	9.05	706	1631	5103.5	0.82	45.87	9.29	0.167212	0.136933	0.851102	0.601376	4
VLB	m	16.42	1.96	3.11	1.6	5	9.05	706	1631	5103.5	0.82	45.87	9.29	0.0835657	0.127122	0.812111	0.632562	4
VLB	m	16.9	1.61	3.35	1.57	5	9.05	706	1631	5103.5	0.82	45.87	9.29	0.400708	0.130964	0.832586	0.597004	4
VLB	f	17.14	1.7	2.43	1.92	5	9.05	706	1631	5103.5	0.82	45.87	9.29	0.0637267	0.127185	0.796498	0.604939	4
VLB	f	17.03	1.64	3.01	2.05	5	9.05	706	1631	5103.5	0.82	45.87	9.29	0.257251	0.137152	0.769285	0.577671	4
VLB	m	16.24	1.65	2.85	1.8	5	9.05	706	1631	5103.5	0.82	45.87	9.29	0.0901237	0.136655	0.778131	0.581553	4
VLB	f	15.15	1.59	2.66	1.88	5	9.05	706	1631	5103.5	0.82	45.87	9.29	0.0939822	0.129823	0.804291	0.547482	4
VLB	f	14.27	1.11	2.46	1.42	5	9.05	706	1631	5103.5	0.82	45.87	9.29	0.215317	0.127004	0.849213	0.688937	4
VLB	m	16.16	1.53	2.16	1.28	5	9.05	706	1631	5103.5	0.82	45.87	9.29	0.201003	0.12539	0.839629	0.652373	4
VLB	m	13.46	1.18	2.49	1.35	5	9.05	706	1631	5103.5	0.82	45.87	9.29	0.20104	0.121866	0.847949	0.743227	4
VLG	m	20.27	1.91	3.78	2.19	8	11.69	332	1472	4737.59	0.3	45.77	9.4	0.273123	0.117304	0.847123	0.659255	4
VLG	m	16.62	1.89	3.36	2.06	8	11.69	332	1472	4737.59	0.3	45.77	9.4	0.0549897	0.112482	0.7792	0.534263	4
VLG	f	18.92	2.48	3.84	2.66	8	11.69	332	1472	4737.59	0.3	45.77	9.4	0.0715892	0.115128	0.820303	0.530633	4
VLG	m	19.09	1.69	3.15	1.97	8	11.69	332	1472	4737.59	0.3	45.77	9.4	0.0909613	0.114711	0.863901	0.637652	4
VLG	m	14.02	1.74	3.36	1.61	8	11.69	332	1472	4737.59	0.3	45.77	9.4	0.109849	0.118625	0.880858	0.683892	4
VLG	m	19.8	1.76	3.55	2.18	8	11.69	332	1472	4737.59	0.3	45.77	9.4	0.0918245	0.114507	0.847944	0.755928	4
VLG	m	16.69	1.56	3.19	1.61	8	11.69	332	1472	4737.59	0.3	45.77	9.4	0.0971774	0.126549	0.888041	0.710957	4
VLG	m	18.25	1.74	3.14	1.8	8	11.69	332	1472	4737.59	0.3	45.77	9.4	0.0907614	0.120342	0.813808	0.747205	4
VLG	m	18.6	1.72	3.63	1.93	8	11.69	332	1472	4737.59	0.3	45.77	9.4	0.0674989	0.118578	0.860639	0.681719	4
VLG	m	17.49	1.92	3.57	2.11	8	11.69	332	1472	4737.59	0.3	45.77	9.4	0.0706123	0.122926	0.817961	0.702977	4
VLG	m	18.24	1.95	3.45	2.08	8	11.69	332	1472	4737.59	0.3	45.77	9.4	0.0737692	0.121899	0.806739	0.681378	4
VLG	f	19.4	1.88	3.4	2.16	8	11.69	332	1472	4737.59	0.3	45.77	9.4	0.105983	0.112772	0.883043	0.704178	4
VLG	m	13.71	1.47	2.46	1.55	8	11.69	332	1472	4737.59	0.3	45.77	9.4	0.198231	0.122576	0.902796	0.774128	4
VLG	m	15.58	1.69	3.47	1.81	8	11.69	332	1472	4737.59	0.3	45.77	9.4	0.071724	0.108902	0.806217	0.612098	4
VLG	m	14.59	1.39	2.83	1.55	8	11.69	332	1472	4737.59	0.3	45.77	9.4	0.105722	0.113497	0.897032	0.69117	4
VLG	m	18.93	1.81	3.59	2.02	8	11.69	332	1472	4737.59	0.3	45.77	9.4	0.0868714	0.114813	0.849336	0.695606	4
VLG	m	20.05	1.88	3.65	1.92	8	11.69	332	1472	4737.59	0.3	45.77	9.4	0.348226	0.105018	0.847623	0.653303	4
VLG	m	19.35	1.79	3.31	1.92	8	11.69	332	1472	4737.59	0.3	45.77	9.4	0.065514	0.123339	0.822871	0.577456	4
VLG	m	19.29	2.01	4.2	1.95	8	11.69	332	1472	4737.59	0.3	45.77	9.4	0.0595974	0.125311	0.793441	0.671802	4
VLG	m	18.17	1.58	3.95	1.73	8	11.69	332	1472	4737.59	0.3	45.77	9.4	0.0802523	0.119035	0.810494	0.621531	4
VLG	m	17.93	1.75	3.22	1.89	8	11.69	332	1472	4737.59	0.3	45.77	9.4	0.103844	0.105497	0.711788	0.535208	4
VLG	m	17.94	1.58	3.61	1.77	8	11.69	332	1472	4737.59	0.3	45.77	9.4	0.0879528	0.110059	0.804538	0.637373	4
VLG	m	17.21	1.69	3.53	1.77	8	11.69	332	1472	4737.59	0.3	45.77	9.4	0.136267	0.108487	0.894503	0.645929	4
VLG	m	17.41	1.65	3.47	1.93	8	11.69	332	1472	4737.59	0.3	45.77	9.4	0.0896043	0.122821	0.877055	0.708165	4
VLG	m	16.86	1.41	3.45	1.71	8	11.69	332	1472	4737.59	0.3	45.77	9.4	0.110442	0.12508	0.881918	0.712932	4
VLG	f	19.95	1.99	3.99	2.11	8	11.69	332	1472	4737.59	0.3	45.77	9.4	0.0462553	0.11004	0.819441	0.628597	4
VLG	m	18.82	2.09	3.52	2.14	8	11.69	332	1472	4737.59	0.3	45.77	9.4	0.558679	0.115043	0.847151	0.621915	4
VLG	m	19.76	2.02	3.81	1.83	8	11.69	332	1472	4737.59	0.3	45.77	9.4	0.250625	0.12145	0.880661	0.699862	4
VLG	m	16.72	1.77	2.83	1.75	8	11.69	332	1472	4737.59	0.3	45.77	9.4	0.129949	0.118832	0.855265	0.65196	4
VLG	m	17.14	1.66	3.62	1.85	8	11.69	332	1472	4737.59	0.3	45.77	9.4	0.072779	0.123764	0.868176	0.717567	4
VLG	f	15.24	1.49	2.7	1.84	8	11.69	332	1472	4737.59	0.3	45.77	9.4	0.121441	0.1289	0.849784	0.695604	4
FAE	m	16.72	1.7	3.41	1.83	6	10.32	610	1520	4272.86	0.98	45.83	9.37	0.303266	0.132697	0.761961	0.606965	4
FAE	m	17.89	1.82	3.48	1.84	6	10.32	610	1520	4272.86	0.98	45.83	9.37	0.0401858	0.129306	0.769747	0.440854	4
FAE	m	16.89	1.82	3.11	1.64	6	10.32	610	1520	4272.86	0.98	45.83	9.37	0.0461129	0.104888	0.540391	0.649237	4
FAE	f	16.22	1.7	2.23	1.5	6	10.32	610	1520	4272.86	0.98	45.83	9.37	0.253926	0.144924	0.731556	0.746779	4
FAE	m	18.42	1.8	3.46	1.65	6	10.32	610	1520	4272.86	0.98	45.83	9.37	0.192766	0.111562	0.676665	0.703837	4
FAE	f	15.73	1.78	3.43	1.92	6	10.32	610	1520	4272.86	0.98	45.83	9.37	0.058088	0.134015	0.731117	0.562485	4
FAE	f	17.15	1.86	3.42	1.77	6	10.32	610	1520	4272.86	0.98	45.83	9.37	0.0674559	0.143597	0.815234	0.595143	4
FAE	m	18.11	1.63	3.36	1.87	6	10.32	610	1520	4272.86	0.98	45.83	9.37	0.0501508	0.143438	0.761652	0.661248	4
FAE	f	18.6	1.73	3.53	2.01	6	10.32	610	1520	4272.86	0.98	45.83	9.37	0.202766	0.14543	0.824619	0.63487	4
FAE	m	18.11	1.7	3.37	1.86	6	10.32	610	1520	4272.86	0.98	45.83	9.37	0.272694	0.134492	0.740673	0.577436	4
FAE	m	15.32	1.78	3.32	1.75	6	10.32	610	1520	4272.86	0.98	45.83	9.37	0.302038	0.138974	0.761712	0.619266	4
FAE	f	18.37	1.98	2.83	2.07	6	10.32	610	1520	4272.86	0.98	45.83	9.37	0.20338	0.15555	0.770202	0.6327	4
FAE	m	17.26	2.07	3.51	1.74	6	10.32	610	1520	4272.86	0.98	45.83	9.37	0.024751	0.145982	0.409418	0.435401	4
FAE	m	20.3	1.76	4.16	1.92	6	10.32	610	1520	4272.86	0.98	45.83	9.37	0.0272329	0.126813	0.753597	0.548899	4
