# Supplementary material for: Factors determining the dorsal coloration pattern of aposematic salamanders
Source: Sci Rep. 2022 Oct 12;12:17090. doi: 10.1038/s41598-022-19466-0 (PMC9556531; doi:10.1038/s41598-022-19466-0)
Supplement: Supplementary file 3 — Supplementary Information 3. [file 41598_2022_19466_MOESM3_ESM.xlsx]

## Sheet: giovani
ID_larva	Site	Altitude	Food_treatment	Total lenght (mm)	Percentage of yellow	hue	sat	val
AIZL2	AIZ	546	rich food	45	28.7518	0.110959311163562	0.80899303522688	0.832397543594989
AIZL1	AIZ	546	rich food	42	17.8373	0.114655187051019	0.83850345148129	0.751166773102486
AIZL3	AIZ	546	rich food	47	15.6781	0.10808479467879	0.766808123187445	0.806689435273755
AIZL6	AIZ	546	poor food	64	13.7937	0.11431102971015	0.844468386810761	0.576739874186072
AIZL4	AIZ	546	rich food	46	12.8128	0.116651870471497	0.758505381070251	0.780359726183322
BECL4	BEC	296	poor food	60	14.6128	0.115590690464581	0.831537762914387	0.688864520129828
BECL6	BEC	296	rich food	44	13.7437	0.13259557608843	0.757192722838263	0.64298587486651
BUL8	BUL	324	rich food	40	27.7637	0.123053657844264	0.755931172569473	0.647931097672714
BUL5	BUL	324	poor food	53	22.7723	0.124103392279868	0.824827983663774	0.599359069659877
BUL7	BUL	324	rich food	44	19.5414	0.112572743153518	0.759499989535323	0.731515089514067
CIVL7	CIV	377	rich food	44	19.7707	0.121905902914367	0.825026705027007	0.68271609225625
CIVL5	CIV	377	poor food	72	16.5023	0.12099999725856	0.7719684261595	0.700433716200048
CIVL4	CIV	377	poor food	63	13.5782	0.129201472924895	0.78301028053597	0.512775650460557
CLL6	CLL	460	rich food	44	22.1533	0.134640063186178	0.762718279578382	0.762865371765628
CLL3	CLL	460	poor food	59	21.3233	0.121678558317133	0.845347367134769	0.639192002420132
CLL10	CLL	460	rich food	44	19.824	0.117320582212194	0.838461991871845	0.775479033545924
CLL4	CLL	460	poor food	56	19.6281	0.113638777896713	0.819486292787258	0.63555447923085
CLL7	CLL	460	rich food	44	12.6698	0.105283417723655	0.791416683188775	0.659231336433269
FAEL9	FAE	610	rich food	45	20.3681	0.134627509002681	0.831621503375524	0.738414602942161
FAEL3	FAE	610	poor food	65	16.3359	0.126221968097089	0.786783778014116	0.681964997096043
FAEL6	FAE	610	rich food	43	16.0152	0.122536490874617	0.824572755321333	0.680620549228225
FAEL7	FAE	610	rich food	38	6.67838	0.12749703102862	0.751610593205263	0.643806244839121
G8L2	BG8	279	poor food	55	26.2071	0.135370618350443	0.778864672340548	0.552818397436048
G8L6	BG8	279	rich food	45	18.8198	0.104601150011282	0.807408329150996	0.687990363642283
G8L8	BG8	279	rich food	50	16.8106	0.0875579638968207	0.79323558966311	0.718359015209977
MAGL5	MAG	944	poor food	65	24.5467	0.118870449595668	0.788499875771477	0.591503361665767
MAGL7	MAG	944	rich food	54	20.6503	0.102932884256657	0.780386103899867	0.652446302101474
MAGL3	MAG	944	poor food	71	17.0687	0.11722185500457	0.84206835586836	0.703468667997827
MAGL10	MAG	944	rich food	48	16.656	0.111444985781874	0.74862460368877	0.814129136950506
MAGL11	MAG	944	rich food	58	15.5659	0.101523338721708	0.766763687907221	0.720427557216749
MAGL6	MAG	944	rich food	52	14.7063	0.122542295684636	0.607079236217926	0.670400827592411
MAGL8	MAG	944	rich food	56	11.8692	0.125348498758912	0.763385302929269	0.66898285262982
MAGL9	MAG	944	rich food	61	10.3878	0.115779361388245	0.708147562507756	0.686473399926008
PAML12	PAM	285	rich food	47	25.0332	0.134026148132893	0.781954713470798	0.767602711886943
PAML8	PAM	285	rich food	46	17.7056	0.125446190885775	0.834390887788695	0.68345247888401
PAML10	PAM	285	rich food	50	12.3362	0.133987645164195	0.712483263860916	0.680967469744443
R3L8	CO3	953	rich food	56	23.2339	0.109529055879422	0.807854085521889	0.665427088016654
R3L5	CO3	953	poor food	73	21.7271	0.0997935273069115	0.86975696330193	0.717066165871998
R3L2	CO3	953	poor food	63	21.0946	0.117080931909024	0.818207409637764	0.569963625725607
R3L7	CO3	953	rich food	58	16.9646	0.115473156910484	0.792893342168898	0.738225373442555
R3L3	CO3	953	poor food	74	15.4422	0.128329720131501	0.888946142165937	0.796255851973247
R3L9	CO3	953	rich food	52	14.0878	0.113607338010645	0.759693245716331	0.803500015636239
R3L10	CO3	953	rich food	46	13.0549	0.10865994099849	0.79228033560297	0.718395946487367
R3L6	CO3	953	rich food	44	10.1979	0.105649340629807	0.843555151838972	0.675519779841761
R4L10	CO4	930	rich food	64	18.5264	0.116647696055557	0.780461818462289	0.779814811863515
R4L9	CO4	930	rich food	44	15.9867	0.0971882292830302	0.830214528338048	0.774540961887035
R4L2	CO4	930	poor food	73	15.6606	0.115100009197834	0.808828656070344	0.667741243653183
R4L5	CO4	930	poor food	70	14.6892	0.148004452581279	0.866172145809737	0.675033956962467
R4L3	CO4	930	poor food	68	14.4911	0.136644832241907	0.899213859831476	0.771423566634918
R4L7	CO4	930	rich food	52	14.3414	0.106994458186874	0.745647283235018	0.793442358503685
R4L6	CO4	930	rich food	56	11.2115	0.108421620442933	0.80133967556647	0.703593961387868
R4L8	CO4	930	rich food	57	10.9742	0.103637599573925	0.795500688152766	0.639684697485209
SML5	SMB	340	poor food	60	16.9925	0.128668444956674	0.732468992523435	0.576409864105448
SML8	SMB	340	rich food	43	16.6798	0.113505050077182	0.784783744211722	0.768057396268733
SML7	SMB	340	rich food	45	15.2781	0.12955846910831	0.808503323459324	0.693921347444787
SML9	SMB	340	rich food	45	13.4075	0.114160804323596	0.805051074659684	0.826173963034996
SML1	SMB	340	poor food	48	10.0633	0.13698727739197	0.822973900804184	0.737858023626525
ZIZL1	ZIZ	330	poor food	59	19.1152	0.127247249980147	0.727057040326865	0.62962124428093
ZIZL3	ZIZ	330	poor food	66	13.6833	0.12241799870169	0.808416550937829	0.628149808318426
ZURAL7	VAA	1491	rich food	62	19.5595	0.109483622348836	0.863817361480778	0.751588886510429
ZURAL2	VAA	1491	poor food	71	17.4478	0.130704690860951	0.860295713906062	0.759754545658429
ZURAL10	VAA	1491	rich food	60	17.3792	0.120317410216168	0.81319850116521	0.722789940344565
ZURAL9	VAA	1491	rich food	65	15.6769	0.118742367826048	0.75762373163761	0.674461686515097
ZURAL1	VAA	1491	poor food	56	15.2346	0.130344504764802	0.792017186943512	0.625939530535818
ZURAL4	VAA	1491	poor food	70	14.7979	0.123295820605847	0.779305180220997	0.572372927525763
ZURAL6	VAA	1491	rich food	57	14.554	0.105814319852511	0.751249838381522	0.755217251735859
ZURBL7	VAB	1200	rich food	53	18.5684	0.102984170637766	0.807032392760053	0.803414422225736
ZURBL9	VAB	1200	rich food	65	15.737	0.107509088752563	0.739967203094556	0.847879370448265
ZURBL6	VAB	1200	rich food	59	15.2344	0.1105615095074	0.838178341274884	0.719837943795731
ZURBL8	VAB	1200	rich food	61	14.697	0.116675228600681	0.810928847136272	0.790832361711568
ZURBL2	VAB	1200	poor food	59	13.2168	0.0981156180539681	0.773933139901081	0.574436333999619
